# Supplementary material for: Impact of Accessory Corpus Luteum Induced by Gonadotropin-Releasing Hormone or Human Chorionic Gonadotropin on Pregnancy Rates of Dairy Cattle following Embryo Transfer: A META-Analysis
Source: Vet Sci. 2023 Apr 23;10(5):309. doi: 10.3390/vetsci10050309 (PMC10224191; doi:10.3390/vetsci10050309)
Supplement: Supplementary file 1 [file vetsci-10-00309-s001.zip]

Archive with 1 entries (1 files):
- vetsci-2266075-supplementary.pdf
